# Supplementary material for: Children’s Socioemotional Strengths in Early Childhood Education (ECE) and Before/After School Care (BASC): A Multilevel Ecological Analysis
Source: Children (Basel). 2025 Dec 23;13(1):23. doi: 10.3390/children13010023 (PMC12839588; doi:10.3390/children13010023)
Supplement: Supplementary file 1 [file children-13-00023-s001.zip]

Archive with 1 entries (1 files):
- children-4004422-supplementary.html
